# Supplementary material for: NutriNet: A Deep Learning Food and Drink Image Recognition System for Dietary Assessment
Source: Nutrients. 2017 Jun 27;9(7):657. doi: 10.3390/nu9070657 (PMC5537777; doi:10.3390/nu9070657)
Supplement: Supplementary file 1 [file nutrients-09-00657-s001.zip]

Archive with 3 entries (3 files):
- download_images.py
- readme.txt
- slo_foods_drinks.txt
