# Supplementary material for: NutriNet: A Deep Learning Food and Drink Image Recognition System for Dietary Assessment
Source: Nutrients. 2017 Jun 27;9(7):657. doi: 10.3390/nu9070657 (PMC5537777; doi:10.3390/nu9070657)
Supplement: Supplementary file 1 [file nutrients-09-00657-s001.zip › readme.txt]

This .zip archive contains the tools needed to reproduce the food and drink image recognition dataset from the paper "NutriNet: A Deep Learning Food and Drink Image Recognition System for Dietary Assessment" by Simon Mezgec and Barbara Korousic Seljak.

Included in this archive are the following files:
- "download_images.py": This is the Python script that is used to download all the food and drink images. It uses the Google Custom Search API to search for these images.
- "readme.txt": This is the Readme text file.
- "slo_foods_drinks.txt": This is the text file containing all the food and drink labels that the authors of the aforementioned paper used to create their food and drink image recognition dataset. It contains labels for 520 food and drink items (divided by line breaks), all of which are in Slovene.

The procedure for downloading the desired food and drink images is as follows:
1.) Install Python on your system (the authors used Python version 2.7.6).
2.) Install the Google APIs Client Library for Python, as is described here: http://developers.google.com/api-client-library/python/start/installation
3.) Replace the Developer Key (variable "developerKey", line 8 in the Python script code) and Custom Search Engine ID (variable "cx", line 28 in the Python script code) with your own values. See below for more details on how to obtain them.
4.) You can also change other Google search parameters (lines 27 to 37 in the Python script code). Of particular note is the country of origin (variable "cr") and the image rights ("rights" variable). You can read more about these parameters here: http://developers.google.com/custom-search/json-api/v1/reference/cse/list
5.) Run the Python script using the following command: "python download_images.py".
6.) The script then asks you to input the path to the text file which contains the desired image labels - write it (for example, if you want to download the same image dataset as the authors, write the following: "slo_foods_drinks.txt") and press Enter.
7.) The script will then download the images and save them in separate folders. If you are having trouble downloading the images, try using different options for the "headers" variable in the "urllib2.Request" command (line 47 in the Python script code).

To successfully utilize the Python script, you need to create a Google account and add a new custom search engine to your account. After doing that, you will gain both a Developer Key and a Custom Search Engine ID, which you can then enter in the provided Python script. All the additional information regarding the usage of the Google Custom Search API is found here: http://developers.google.com/custom-search

Please note that although we are providing an example text file containing 520 food and drink labels in Slovene, you are not limited to any number of food and drink items, and are not limited to any language - you can provide as many labels as you want, and in any language you prefer. The authors chose to use Slovene labels to gain images from foods and drinks local to the Central European area. The authors did not directly upload the images from their recognition dataset, which is described in the aforementioned paper, because they wanted to avoid any potential image rights violations. However, using the provided tools and the method described above, other researchers can reproduce this dataset on their own.

The Google APIs Client Library and Google Custom Search API are owned by Google.
