# Supplementary material for: NutriNet: A Deep Learning Food and Drink Image Recognition System for Dietary Assessment
Source: Nutrients. 2017 Jun 27;9(7):657. doi: 10.3390/nu9070657 (PMC5537777; doi:10.3390/nu9070657)
Supplement: Supplementary file 1 [file nutrients-09-00657-s001.zip › slo_foods_drinks.txt]

ajdov kruh
ajdova kasa
ajdova solata
ajdova zlevanka
ajdove palacinke
ajdovi blini
ajdovi struklji
ajdovi zganci
ajmoht
ajvar
ameriske palacinke
ananas
arasidi
avokado
banana
bela cokolada
bela kava
beli psenicni kruh
beli psenicni toast
beljakovi poljubcki
belusna juha
bezgov sirup
biskvit s sadjem
blansirana rabarbara
blansirani zeljni listi
blejska kremsnita
blitva s krompirjem
blitva v prilogi
bograc
bohinjska salama
bolonjska omaka
bonboni
boranja
borovnice
borovnicev zavitek
borovniceva marmelada
bosanski lonec
bozicna orehova rolada
brancin na zaru
brazilski orescki
breskev
brokoli v solati
brokolijeva juha
brsticni ohrovt v prilogi
bucke v omaki
bucna juha
bucno pecivo
buhteljni
bujta repa
caj
cajna salama
carski prazenec
cebulni kruh
cemazev namaz
cemazeva juha
cesnje
cesnjev zavitek
cesnjeva omleta
cesnjevi kolacki
cespljevi cmoki
cevapcici
ciabatta bela
ciabatta bela z olivami
cicerikin namaz
cicerikina juha
cili
cipelj pecen v pecici
cips
cips s sirom
coca-cola
cockta
cokoladna energijska ploscica
cokoladna tablica
cokoladna torta
cokoladni bomboni
cokoladni mafin
cokoladni namaz
cokoladni piskoti
cokoladni piskoti s koscki cokolade
cokoladni puding
cokoladni sladoled
cokoladni sufle
cokoladno mleko
cokolesnik
cokolino
crni psenicni kruh
crni ribez
croutons
cufti
cvetaca v solati
cvetacna juha
cvetacni polpeti
cvrte sardele
dimljen losos
dinja
drazgoski kruhek
drobno sladko pecivo
drobno slano pecivo
dunajski zrezek
dusen ohrovt
dusene bucke
dzuvec
figova marmelada
fizolova enoloncnica
flancati
fokaca
francoska solata
francoski rogljicek
fritaja
gatorade
gobe v kisli smetani
gobov golaz
gobova juha
golaz
gorcica
goveja juha s cmoki
goveja juha z rezanci
goveja pecenka
goveji jezik
goveji zrezek
grah v prilogi
grah z mesom
grahova juha
granatno jabolko
gratinirana cvetaca
gratinirane palacinke
gratinirane pokrovace
grenivka
grozdje
grska solata
guacamole
hladna solata
hobotnica v solati
hrenovke
hruska
hrustljavi kruhki
idrijski zlikrofi
indijancek
indijski orescki
isostar
jabolcna cezana
jabolcna pita
jabolcni zavitek
jabolko
jaffa keksi
jagode
jagodni sorbet
jajce na oko
jajcevci v kozici
jajcni namaz
javorjev sirup
jesprenj v solati
jesprenova enoloncnica
jetrna pasteta
jogurt
jogurtov preliv
jogurtova pita
jota
jurcki z jajci
jurckova omaka
kajmak
kajzerica
kakav
kaki
kalcki
kaneloni
kava
kebab
kefir
kisla repa
kisla smetana
kivi
klobasa
kokosova potica
kokosove kocke
kolac z rozinami
kolerabna juha
kompot iz sadja
konzervirane ribe
korencek
korenckova juha
korenje v prilogi
korenjevo pecivo
koruzna pogaca
koruzna strucka
koruzni kruh
koruzni zganci
kosmulje
kozice v olju
krapci
krekerji
kremna zelenjavna juha
krof
krompir v oblicah
krompirjev cips
krompirjev golaz
krompirjeva musaka
krompirjeva zlozenka
krompirjevi ocvrtki
krompirjevi struklji
krompirjevi zganci
krpice
kruhovi cmoki
krvavice
kumara
kuncja obara
lazanja
lecina enoloncnica
ledeni caj
lesniki
lesnikova cokolada
lesnikovi mafini
lignji peceni na zaru
limeta
limona
limonada
lisicke z jajci
lizika
loparnica
lososov kotlet na zaru
lososov polpet
lubenica
mafin
majoneza
makadamija
makova strucka
maline
mandarina
mandljev napitek
mandlji
marelice
marelicni cmoki
marmorni kolac
matevz
med
melona
mesni burek
mineralna voda
miske
mlecni psenicni zdrob
mlecni puding
mlecni riz
mleko
mleti orescki
mlinci
morski list popecen
morski pes na zaru
mortadela
motovilec v solati
mozzarella
multivitaminski sok
musli
musli s sadjem
napolitanke
nektarine
nutella
obara z zelenjavo in zlicniki
ocvirki
ocvrti lignji
ocvrti losos
ocvrti oslic
ocvrti piscancji file
ocvrti puranji zrezek
ocvrti sardoni
ogrska salama
ohrovtova juha
ohrovtova solata
olive
olje
orada pecena v pecici
orehi
orehova potica
orehova rolada
orehovi piskoti
orehovi rogljicek
ovseni kosmici
ovseni kruh
ovseni piskoti
paella
palacinke
paniran oslic
paniran piscancji file
panna cotta
paprika
paradiznik
paradiznikov ketchup
paradiznikova juha
paradiznikova omaka
paradiznikova solata
pariska salama
parmezan
pasteta
pasulj
pecen brancin
pecen fizol
pecen kostanj
pecen krap
pecen krompir
pecen kuskus
pecen losos
pecen morski list
pecen orehov strukelj
pecen piscanec
pecen skutin strukelj
pecen svinjski kotlet
pecen zajec
pecena hobotnica
pecena hrenovka
pecena krvavica
pecena morska zaba
pecena paprika
pecena postrv
pecena puranja prsa
pecena scuka
pecena svinjina
pecena teletina
pecena tunina
pecene sardele
peceni belusi
peceni jajcevci
peceni morski vrag
peceni skampi
peceno jajce
pehtranova potica
pesa vlozena
petersilj
pire krompir
pirin kruh
piscancja nabodala
piscancja obara
piscancje bedro
piscancji file
pivo
pizza
pizza calzone
pleskavica
pogaca
pokovka
pokrovace na zaru
polenovka pecena v pecici
polenta
polnjene bucke
polnjene paprike
polnozrnat kruh
polnozrnat toast
polnozrnate palacinke
polnozrnate rzene strucke
polnozrnati piskoti
polpeti
pomaranca
pomarancni kolac
pomelo
poprazeni sampinjoni
porova juha
posebna salama
postrv po trzasko
postrv v solati
potica ocvirkovca
prazen krompir
prazena mleta govedina
prazena telecja jetra
prazene bucke
prazene gobe
prazeni sparglji
praznicne snezne kepe
praznicni medenjaki
prebranec
prekajena rebrca
prekmurska gibanica
prekmurski bograc
prepecenec
preste
prezganka
probioticni jogurt
profiterol
prosena kasa
proteinski napitek
prsut
puranja obara
puranji ragu
radic v solati
rafaello
ragu
ratatouille
ravioli sirovi
raznjici
rdeca pesa v solati
rdece zelje v prilogi
rdeci ribez
regrat v solati
ribja juha z lososom
ribja pasteta
ribje palcke
ribji namaz
ricet
ringlo
rizev napitek
rizev narastek
rizota
rolada
rostbif iz pecice
rozicevo pecivo
rzeni kruh
sadna pita
sadna skuta
sadna torta
sadni jogurt
sadni sirup
sadni smoothie
sadno pecivo
salama
sampinjoni peceni v pecici
sardele na zaru
sarma
sataras
schweppes
segedin golaz
seitan
seme chia
sendvic
shiitake gobe
sir brie
sir feta
sir nacho
sir ricotta
sir s plesnijo
sirni namaz
sirotka
sirov burek
sirova strucka
sirovi struklji
skampi na zaru
skusa na zaru
skuta
skutin namaz
skutin zavitek
skutini cmoki
sladoled
slane palcke
slanina
slive
slivov zavitek
slivovi cmoki
smoki
sok ananas
sok breskev
sok jabolko
sok limona
sok marelica
sok multivitamin
sok pomaranca
solata nicoise
solata s kuskusom
solata s paradiznikom
solata s tunino
solata z radicem in fizolom
solata z rdecim zeljem
spageti
sparglji
spinaca
spinaca v prikuhi
strocji fizol v prilogi
suhe marelice
suhe slive
sunka
svinjska pecenka
svinjski paprikas
svinjski zrezek
tarte tatin
tartufata
telecja jetra
telecja obara
telecja pecenka
telecji paprikas
telecji zrezek
telecji zvitki
temna grenka cokolada
testenine carbonara
testenine s sirom
testenine z morskimi sadezi
testeninska solata
tiramisu
tlacenka
toast
topljeni sir
torta
tortilje
tortilla cips
trdo kuhano jajce
tunin namaz
tunina
vaflji
vampi
vanilijev puding
vino
visnje
voda iz plastenke
voda z okusom
zajec v omaki
zavitek s skuto
zelenjavna enoloncnica
zelenjavna enoloncnica z mesom
zelenjavna juha
zelenjavna juha z mesom
zelenjavna omaka
zelenjavna pasteta
zelje kislo
zelje rdece
zelje sladko
zeljna enoloncnica
zeljna juha
zeljna solata
zeljne krpice
zepek z nadevom
zitna tablica
zitni kosmici za zajtrk
zlicniki
zlozenka s skuto
zvecilni gumi
zvitki jajcevca
